# Supplementary material for: Mapping knowledge structure and themes trends of biodegradable Mg-based alloy for orthopedic application: A comprehensive bibliometric analysis
Source: Front Bioeng Biotechnol. 2022 Aug 9;10:940700. doi: 10.3389/fbioe.2022.940700 (PMC9395602; doi:10.3389/fbioe.2022.940700)
Supplement: Supplementary file 1 [file Table1.xls]

## Sheet: savedrecs
Table S1:The reviews on biodegradable Mg-based alloy for orthopedic application in recent five years
First Author	Article Title	Source Title	Publication Year	DOI	DOI Link
Jana, A	In vitro and in vivo degradation assessment and preventive measures of biodegradable Mg alloys for biomedical applications	JOURNAL OF BIOMEDICAL MATERIALS RESEARCH PART A		10.1002/jbm.a.37297	http://dx.doi.org/10.1002/jbm.a.37297
Zhu, YW	Polymer coatings on magnesium-based implants for orthopedic applications	JOURNAL OF POLYMER SCIENCE	2022	10.1002/pol.20210578	http://dx.doi.org/10.1002/pol.20210578
Zhou, SG	Microstructure, Mechanical and Corrosion Properties and Biocompatibility of Mg-Y-Zn-Zr Rolled Alloy for Biomedical Applications	TRANSACTIONS OF THE INDIAN INSTITUTE OF METALS	2022	10.1007/s12666-021-02401-8	http://dx.doi.org/10.1007/s12666-021-02401-8
Lin, ZS	Functionalization treatment of micro-arc oxidation coatings on magnesium alloys: a review	JOURNAL OF ALLOYS AND COMPOUNDS	2021	10.1016/j.jallcom.2021.160453	http://dx.doi.org/10.1016/j.jallcom.2021.160453
Chen, JX	Recent Advances on Development of Hydroxyapatite Coating on Biodegradable Magnesium Alloys: A Review	MATERIALS	2021	10.3390/ma14195550	http://dx.doi.org/10.3390/ma14195550
Weng, WJ	A review of the physiological impact of rare earth elements and their uses in biomedical Mg alloys	ACTA BIOMATERIALIA	2021	10.1016/j.actbio.2021.06.004	http://dx.doi.org/10.1016/j.actbio.2021.06.004
Zhang, ZQ	Advances in coatings on magnesium alloys for cardiovascular stents - A review	BIOACTIVE MATERIALS	2021	10.1016/j.bioactmat.2021.04.044	http://dx.doi.org/10.1016/j.bioactmat.2021.04.044
Allavikutty, R	Additive manufacturing of Mg alloys for biomedical applications: Current status and challenges	CURRENT OPINION IN BIOMEDICAL ENGINEERING	2021	10.1016/j.cobme.2021.100276	http://dx.doi.org/10.1016/j.cobme.2021.100276
Tsakiris, V	Biodegradable Mg alloys for orthopedic implants - A review	JOURNAL OF MAGNESIUM AND ALLOYS	2021	10.1016/j.jma.2021.06.024	http://dx.doi.org/10.1016/j.jma.2021.06.024
Saberi, A	A Comprehensive Review on Surface Modifications of Biodegradable Magnesium-Based Implant Alloy: Polymer Coatings Opportunities and Challenges	COATINGS	2021	10.3390/coatings11070747	http://dx.doi.org/10.3390/coatings11070747
Fattah-alhosseini, A	Enhancing corrosion and wear performance of PEO coatings on Mg alloys using graphene and graphene oxide additions: A review	FLATCHEM	2021	10.1016/j.flatc.2021.100241	http://dx.doi.org/10.1016/j.flatc.2021.100241
Khorashadizade, F	Overview of magnesium-ceramic composites: mechanical, corrosion and biological properties	JOURNAL OF MATERIALS RESEARCH AND TECHNOLOGY-JMR&T	2021	10.1016/j.jmrt.2021.10.141	http://dx.doi.org/10.1016/j.jmrt.2021.10.141
Jagadeesh, GV	Bio-engineering and bio-design of new generation bioresorbable implants	INDIAN JOURNAL OF BIOCHEMISTRY & BIOPHYSICS	2021
Orinakova, R	Novel trends and recent progress on preparation methods of biodegradable metallic foams for biomedicine: a review	JOURNAL OF MATERIALS SCIENCE	2021	10.1007/s10853-021-06163-y	http://dx.doi.org/10.1007/s10853-021-06163-y
Chaharmahali, R	Surface characterization and corrosion behavior of calcium phosphate (Ca-P) base composite layer on Mg and its alloys using plasma electrolytic oxidation (PEO): A review	JOURNAL OF MAGNESIUM AND ALLOYS	2021	10.1016/j.jma.2020.07.004	http://dx.doi.org/10.1016/j.jma.2020.07.004
Zhang, JZ	Biodegradable metals for bone fracture repair in animal models: a systematic review	REGENERATIVE BIOMATERIALS	2021	10.1093/rb/rbaa047	http://dx.doi.org/10.1093/rb/rbaa047
Pisecky, L	Bioabsorbable implants in forefoot surgery: a review of materials, possibilities and disadvantages	EFORT OPEN REVIEWS	2021	10.1302/2058-5241.6.200157	http://dx.doi.org/10.1302/2058-5241.6.200157
Zhou, H	Magnesium-based biomaterials as emerging agents for bone repair and regeneration: from mechanism to application	JOURNAL OF MAGNESIUM AND ALLOYS	2021	10.1016/j.jma.2021.03.004	http://dx.doi.org/10.1016/j.jma.2021.03.004
Zhang, JZ	Biodegradable metals for bone defect repair: A systematic review and meta-analysis based on animal studies	BIOACTIVE MATERIALS	2021	10.1016/j.bioactmat.2021.03.035	http://dx.doi.org/10.1016/j.bioactmat.2021.03.035
Baldini, M	Use of resorbable magnesium screws in children: systematic review of the literature and short-term follow- up from our series	JOURNAL OF CHILDRENS ORTHOPAEDICS	2021	10.1302/1863-2548.15.210004	http://dx.doi.org/10.1302/1863-2548.15.210004
Fattah-alhosseini, A	Surface characterization of bioceramic coatings on Zr and its alloys using plasma electrolytic oxidation (PEO): A review	SURFACES AND INTERFACES	2021	10.1016/j.surfin.2021.101283	http://dx.doi.org/10.1016/j.surfin.2021.101283
Espiritu, J	The current performance of biodegradable magnesium-based implants in magnetic resonance imaging: A review	BIOACTIVE MATERIALS	2021	10.1016/j.bioactmat.2021.04.012	http://dx.doi.org/10.1016/j.bioactmat.2021.04.012
Sun, Y	Preclinical in vivo research of magnesium-based implants for fracture treatment: A systematic review of animal model selection and study design	JOURNAL OF MAGNESIUM AND ALLOYS	2021	10.1016/j.jma.2020.09.011	http://dx.doi.org/10.1016/j.jma.2020.09.011
Kumar, R	The role of additive manufacturing for biomedical applications: A critical review	JOURNAL OF MANUFACTURING PROCESSES	2021	10.1016/j.jmapro.2021.02.022	http://dx.doi.org/10.1016/j.jmapro.2021.02.022
Telangl, VS	Harnessing additive manufacturing for magnesium-based metallic bioimplants: Recent advances and future perspectives	CURRENT OPINION IN BIOMEDICAL ENGINEERING	2021	10.1016/j.cobme.2021.100264	http://dx.doi.org/10.1016/j.cobme.2021.100264
Sekar, P	Recent progress in in vivo studies and clinical applications of magnesium based biodegradable implants - A review	JOURNAL OF MAGNESIUM AND ALLOYS	2021	10.1016/j.jma.2020.11.001	http://dx.doi.org/10.1016/j.jma.2020.11.001
Sezer, N	Additive manufacturing of biodegradable magnesium implants and scaffolds: Review of the recent advances and research trends	JOURNAL OF MAGNESIUM AND ALLOYS	2021	10.1016/j.jma.2020.09.014	http://dx.doi.org/10.1016/j.jma.2020.09.014
Jambagi, SC	A Review on Surface Engineering Perspective of Metallic Implants for Orthopaedic Applications	JOM	2021	10.1007/s11837-021-04924-3	http://dx.doi.org/10.1007/s11837-021-04924-3
Elhattab, K	Biomechanics of Additively Manufactured Metallic Scaffolds-A Review	MATERIALS	2021	10.3390/ma14226833	http://dx.doi.org/10.3390/ma14226833
Herber, V	Bioresorbable Magnesium-Based Alloys as Novel Biomaterials in Oral Bone Regeneration: General Review and Clinical Perspectives	JOURNAL OF CLINICAL MEDICINE	2021	10.3390/jcm10091842	http://dx.doi.org/10.3390/jcm10091842
Xiao, XM	Advances on biodegradable zinc-silver-based alloys for biomedical applications	JOURNAL OF APPLIED BIOMATERIALS & FUNCTIONAL MATERIALS	2021	10.1177/22808000211062407	http://dx.doi.org/10.1177/22808000211062407
Kabir, H	Recent research and progress of biodegradable zinc alloys and composites for biomedical applications: Biomechanical and biocorrosion perspectives	BIOACTIVE MATERIALS	2021	10.1016/j.bioactmat.2020.09.013	http://dx.doi.org/10.1016/j.bioactmat.2020.09.013
Wang, LZ	Biomechanical study on implantable and interventional medical devices	ACTA MECHANICA SINICA	2021	10.1007/s10409-021-01116-9	http://dx.doi.org/10.1007/s10409-021-01116-9
Li, HF	Recent advances in tribological and wear properties of biomedical metallic materials	RARE METALS	2021	10.1007/s12598-021-01796-z	http://dx.doi.org/10.1007/s12598-021-01796-z
Riehakainen, L	In Vivo Imaging of Biodegradable Implants and Related Tissue Biomarkers	POLYMERS	2021	10.3390/polym13142348	http://dx.doi.org/10.3390/polym13142348
Chandra, G	Design approaches and challenges for biodegradable bone implants: a review	EXPERT REVIEW OF MEDICAL DEVICES	2021	10.1080/17434440.2021.1935875	http://dx.doi.org/10.1080/17434440.2021.1935875
Feng, YS	Application of 3D Printing Technology in Bone Tissue Engineering: A Review	CURRENT DRUG DELIVERY	2021	10.2174/1567201817999201113100322	http://dx.doi.org/10.2174/1567201817999201113100322
Rahman, M	HA coating on Mg alloys for biomedical applications: A review	JOURNAL OF MAGNESIUM AND ALLOYS	2020	10.1016/j.jma.2020.05.003	http://dx.doi.org/10.1016/j.jma.2020.05.003
Shao, Y	Advance in Antibacterial Magnesium Alloys and Surface Coatings on Magnesium Alloys: A Review	ACTA METALLURGICA SINICA-ENGLISH LETTERS	2020	10.1007/s40195-020-01044-w	http://dx.doi.org/10.1007/s40195-020-01044-w
Yadav, VS	Coating of bioactive glass on magnesium alloys to improve its degradation behavior: Interfacial aspects	JOURNAL OF MAGNESIUM AND ALLOYS	2020	10.1016/j.jma.2020.05.005	http://dx.doi.org/10.1016/j.jma.2020.05.005
Rahman, M	Magnesium Alloys With Tunable Interfaces as Bone Implant Materials	FRONTIERS IN BIOENGINEERING AND BIOTECHNOLOGY	2020	10.3389/fbioe.2020.00564	http://dx.doi.org/10.3389/fbioe.2020.00564
Sukotjo, C	Is There a Role for Absorbable Metals in Surgery? A Systematic Review and Meta-Analysis of Mg/Mg Alloy Based Implants	MATERIALS	2020	10.3390/ma13183914	http://dx.doi.org/10.3390/ma13183914
Chin, PYY	A Review of In-Vivo and In-Vitro Real-Time Corrosion Monitoring Systems of Biodegradable Metal Implants	APPLIED SCIENCES-BASEL	2020	10.3390/app10093141	http://dx.doi.org/10.3390/app10093141
Ali, M	Surface modification and cytotoxicity of Mg-based bio-alloys: An overview of recent advances	JOURNAL OF ALLOYS AND COMPOUNDS	2020	10.1016/j.jallcom.2020.154140	http://dx.doi.org/10.1016/j.jallcom.2020.154140
On, SW	Bioabsorbable Osteofixation Materials for Maxillofacial Bone Surgery: A Review on Polymers and Magnesium-Based Materials	BIOMEDICINES	2020	10.3390/biomedicines8090300	http://dx.doi.org/10.3390/biomedicines8090300
Chandra, G	Biodegradable bone implants in orthopedic applications: a review	BIOCYBERNETICS AND BIOMEDICAL ENGINEERING	2020	10.1016/j.bbe.2020.02.003	http://dx.doi.org/10.1016/j.bbe.2020.02.003
Fattah-alhosseini, A	On the enhanced antibacterial activity of plasma electrolytic oxidation (PEO) coatings that incorporate particles: A review	CERAMICS INTERNATIONAL	2020	10.1016/j.ceramint.2020.05.206	http://dx.doi.org/10.1016/j.ceramint.2020.05.206
Abazari, S	Graphene Family Nanomaterial Reinforced Magnesium-Based Matrix Composites for Biomedical Application: A Comprehensive Review	METALS	2020	10.3390/met10081002	http://dx.doi.org/10.3390/met10081002
Wang, JL	Biodegradable Magnesium-Based Implants in Orthopedics-A General Review and Perspectives	ADVANCED SCIENCE	2020	10.1002/advs.201902443	http://dx.doi.org/10.1002/advs.201902443
Karunakaran, R	Additive manufacturing of magnesium alloys	BIOACTIVE MATERIALS	2020	10.1016/j.bioactmat.2019.12.004	http://dx.doi.org/10.1016/j.bioactmat.2019.12.004
Korwin-Kochanowska, K	PROSPECT guideline for hallux valgus repair surgery: a systematic review and procedure-specific postoperative pain management recommendations	REGIONAL ANESTHESIA AND PAIN MEDICINE	2020	10.1136/rapm-2020-101479	http://dx.doi.org/10.1136/rapm-2020-101479
Yang, YW	Mg bone implant: Features, developments and perspectives	MATERIALS & DESIGN	2020	10.1016/j.matdes.2019.108259	http://dx.doi.org/10.1016/j.matdes.2019.108259
Dehghan-Manshadi, A	Metal injection moulding of surgical tools, biomaterials and medical devices: A review	POWDER TECHNOLOGY	2020	10.1016/j.powtec.2020.01.073	http://dx.doi.org/10.1016/j.powtec.2020.01.073
Srinath, P	Review on calcium silicate-based bioceramics in bone tissue engineering	INTERNATIONAL JOURNAL OF APPLIED CERAMIC TECHNOLOGY	2020	10.1111/ijac.13577	http://dx.doi.org/10.1111/ijac.13577
Orinakova, R	Surface Modifications of Biodegradable Metallic Foams for Medical Applications	COATINGS	2020	10.3390/coatings10090819	http://dx.doi.org/10.3390/coatings10090819
Jin, AT	Nanoparticles modified by polydopamine: Working as drug carriers<bold> </bold>	BIOACTIVE MATERIALS	2020	10.1016/j.bioactmat.2020.04.003	http://dx.doi.org/10.1016/j.bioactmat.2020.04.003
Li, TT	Recent advances in multifunctional hydroxyapatite coating by electrochemical deposition	JOURNAL OF MATERIALS SCIENCE	2020	10.1007/s10853-020-04467-z	http://dx.doi.org/10.1007/s10853-020-04467-z
Yilmaz, B	Historical development of simulated body fluids used in biomedical applications: A review	MICROCHEMICAL JOURNAL	2020	10.1016/j.microc.2020.104713	http://dx.doi.org/10.1016/j.microc.2020.104713
Al-Amin, M	Bio-ceramic coatings adhesion and roughness of biomaterials through PM-EDM: a comprehensive review	MATERIALS AND MANUFACTURING PROCESSES	2020	10.1080/10426914.2020.1772483	http://dx.doi.org/10.1080/10426914.2020.1772483
Putra, NE	Multi-material additive manufacturing technologies for Ti-, Mg-, and Fe-based biomaterials for bone substitution	ACTA BIOMATERIALIA	2020	10.1016/j.actbio.2020.03.037	http://dx.doi.org/10.1016/j.actbio.2020.03.037
Li, YG	Additively manufactured biodegradable porous metals	ACTA BIOMATERIALIA	2020	10.1016/j.actbio.2020.08.018	http://dx.doi.org/10.1016/j.actbio.2020.08.018
Li, JL	Materials evolution of bone plates for internal fixation of bone fractures: A review	JOURNAL OF MATERIALS SCIENCE & TECHNOLOGY	2020	10.1016/j.jmst.2019.07.024	http://dx.doi.org/10.1016/j.jmst.2019.07.024
Song, MS	Recent advances in biodegradation controls over Mg alloys for bone fracture management: A review	JOURNAL OF MATERIALS SCIENCE & TECHNOLOGY	2019	10.1016/j.jmst.2018.10.008	http://dx.doi.org/10.1016/j.jmst.2018.10.008
Razavi, M	Assessment of magnesium-based biomaterials: from bench to clinic	BIOMATERIALS SCIENCE	2019	10.1039/c9bm00289h	http://dx.doi.org/10.1039/c9bm00289h
Kamrani, S	Biodegradable magnesium alloys as temporary orthopaedic implants: a review	BIOMETALS	2019	10.1007/s10534-019-00170-y	http://dx.doi.org/10.1007/s10534-019-00170-y
Shuai, CJ	Biodegradable metallic bone implants	MATERIALS CHEMISTRY FRONTIERS	2019	10.1039/c8qm00507a	http://dx.doi.org/10.1039/c8qm00507a
Hohn, S	Protein adsorption on magnesium and its alloys: A review	APPLIED SURFACE SCIENCE	2019	10.1016/j.apsusc.2018.08.173	http://dx.doi.org/10.1016/j.apsusc.2018.08.173
Ali, M	Magnesium-based composites and alloys for medical applications: A review of mechanical and corrosion properties	JOURNAL OF ALLOYS AND COMPOUNDS	2019	10.1016/j.jallcom.2019.04.080	http://dx.doi.org/10.1016/j.jallcom.2019.04.080
Riaz, U	The current trends of Mg alloys in biomedical applications-A review	JOURNAL OF BIOMEDICAL MATERIALS RESEARCH PART B-APPLIED BIOMATERIALS	2019	10.1002/jbm.b.34290	http://dx.doi.org/10.1002/jbm.b.34290
Abinaya, B	Chitosan in Surface Modification for Bone Tissue Engineering Applications	BIOTECHNOLOGY JOURNAL	2019	10.1002/biot.201900171	http://dx.doi.org/10.1002/biot.201900171
Shahin, M	Magnesium matrix nanocomposites for orthopedic applications: A review from mechanical, corrosion, and biological perspectives	ACTA BIOMATERIALIA	2019	10.1016/j.actbio.2019.06.007	http://dx.doi.org/10.1016/j.actbio.2019.06.007
Hernandez-Escobar, D	Current status and perspectives of zinc-based absorbable alloys for biomedical applications	ACTA BIOMATERIALIA	2019	10.1016/j.actbio.2019.07.034	http://dx.doi.org/10.1016/j.actbio.2019.07.034
Prasadh, S	The Potential of Magnesium Based Materials in Mandibular Reconstruction	METALS	2019	10.3390/met9030302	http://dx.doi.org/10.3390/met9030302
Bommala, VK	Magnesium matrix composites for biomedical applications	JOURNAL OF MAGNESIUM AND ALLOYS	2019	10.1016/j.jma.2018.11.001	http://dx.doi.org/10.1016/j.jma.2018.11.001
Tian, L	Hybrid fracture fixation systems developed for orthopaedic applications: A general review	JOURNAL OF ORTHOPAEDIC TRANSLATION	2019	10.1016/j.jot.2018.06.006	http://dx.doi.org/10.1016/j.jot.2018.06.006
Nikolova, MP	Recent advances in biomaterials for 3D scaffolds: A review	BIOACTIVE MATERIALS	2019	10.1016/j.bioactmat.2019.10.005	http://dx.doi.org/10.1016/j.bioactmat.2019.10.005
Wang, L	Biomechanical studies on biomaterial degradation and co-cultured cells: mechanisms, potential applications, challenges and prospects	JOURNAL OF MATERIALS CHEMISTRY B	2019	10.1039/c9tb01539f	http://dx.doi.org/10.1039/c9tb01539f
Gorejova, R	Recent advancements in Fe-based biodegradable materials for bone repair	JOURNAL OF MATERIALS SCIENCE	2019	10.1007/s10853-018-3011-z	http://dx.doi.org/10.1007/s10853-018-3011-z
Li, JW	Application of Biodegradable Materials in Orthopedics	JOURNAL OF MEDICAL AND BIOLOGICAL ENGINEERING	2019	10.1007/s40846-019-00469-8	http://dx.doi.org/10.1007/s40846-019-00469-8
Ni, J	Three-dimensional printing of metals for biomedical applications	MATERIALS TODAY BIO	2019	10.1016/j.mtbio.2019.100024	http://dx.doi.org/10.1016/j.mtbio.2019.100024
Munir, KS	Carbon Nanotubes and Graphene as Nanoreinforcements in Metallic Biomaterials: a Review	ADVANCED BIOSYSTEMS	2019	10.1002/adbi.201800212	http://dx.doi.org/10.1002/adbi.201800212
Brunello, G	Bioactive Glass and Silicate-Based Ceramic Coatings on Metallic Implants: Open Challenge or Outdated Topic?	MATERIALS	2019	10.3390/ma12182929	http://dx.doi.org/10.3390/ma12182929
Kumar, K	Challenges and opportunities for biodegradable magnesium alloy implants	MATERIALS TECHNOLOGY	2018	10.1080/10667857.2017.1377973	http://dx.doi.org/10.1080/10667857.2017.1377973
Liu, C	Biodegradable Magnesium Alloys Developed as Bone Repair Materials: A Review	SCANNING	2018	10.1155/2018/9216314	http://dx.doi.org/10.1155/2018/9216314
Li, LY	Advances in functionalized polymer coatings on biodegradable magnesium alloys - A review	ACTA BIOMATERIALIA	2018	10.1016/j.actbio.2018.08.030	http://dx.doi.org/10.1016/j.actbio.2018.08.030
Birca, AC	Mg-Zn alloys, most suitable for biomedical applications	ROMANIAN JOURNAL OF MORPHOLOGY AND EMBRYOLOGY	2018
Malladi, L	Fabrication of magnesium-based metallic scaffolds for bone tissue engineering	MATERIALS TECHNOLOGY	2018	10.1080/10667857.2017.1404278	http://dx.doi.org/10.1080/10667857.2017.1404278
Johnston, S	Building towards a standardised approach to biocorrosion studies: a review of factors influencing Mg corrosion in vitro pertinent to in vivo corrosion	SCIENCE CHINA-MATERIALS	2018	10.1007/s40843-017-9173-7	http://dx.doi.org/10.1007/s40843-017-9173-7
Li, XJ	A feasibility study of using biodegradable magnesium alloy in glaucoma drainage device	INTERNATIONAL JOURNAL OF OPHTHALMOLOGY	2018	10.18240/ijo.2018.01.21	http://dx.doi.org/10.18240/ijo.2018.01.21
Rahim, MI	Advances and Challenges of Biodegradable Implant Materials with a Focus on Magnesium-Alloys and Bacterial Infections	METALS	2018	10.3390/met8070532	http://dx.doi.org/10.3390/met8070532
Nabiyouni, M	Magnesium-based bioceramics in orthopedic applications	ACTA BIOMATERIALIA	2018	10.1016/j.actbio.2017.11.033	http://dx.doi.org/10.1016/j.actbio.2017.11.033
Asgari, M	Biodegradable Metallic Wires in Dental and Orthopedic Applications: A Review	METALS	2018	10.3390/met8040212	http://dx.doi.org/10.3390/met8040212
Yang, K	Bio-Functional Design, Application and Trends in Metallic Biomaterials	INTERNATIONAL JOURNAL OF MOLECULAR SCIENCES	2018	10.3390/ijms19010024	http://dx.doi.org/10.3390/ijms19010024
Saptaji, K	Machining of biocompatible materials: a review	INTERNATIONAL JOURNAL OF ADVANCED MANUFACTURING TECHNOLOGY	2018	10.1007/s00170-018-1973-2	http://dx.doi.org/10.1007/s00170-018-1973-2
Glenske, K	Applications of Metals for Bone Regeneration	INTERNATIONAL JOURNAL OF MOLECULAR SCIENCES	2018	10.3390/ijms19030826	http://dx.doi.org/10.3390/ijms19030826
Ibrahim, H	Resorbable bone fixation alloys, forming, and post-fabrication treatments	MATERIALS SCIENCE AND ENGINEERING C-MATERIALS FOR BIOLOGICAL APPLICATIONS	2017	10.1016/j.msec.2016.09.069	http://dx.doi.org/10.1016/j.msec.2016.09.069
Raman, RKS	Resistance of Magnesium Alloys to Corrosion Fatigue for Biodegradable Implant Applications: Current Status and Challenges	MATERIALS	2017	10.3390/ma10111316	http://dx.doi.org/10.3390/ma10111316
Radha, R	Insight of magnesium alloys and composites for orthopedic implant applications - a review	JOURNAL OF MAGNESIUM AND ALLOYS	2017	10.1016/j.jma.2017.08.003	http://dx.doi.org/10.1016/j.jma.2017.08.003
Peron, M	Mg and Its Alloys for Biomedical Applications: Exploring Corrosion and Its Interplay with Mechanical Failure	METALS	2017	10.3390/met7070252	http://dx.doi.org/10.3390/met7070252
Yazdimamaghani, M	Porous magnesium-based scaffolds for tissue engineering	MATERIALS SCIENCE & ENGINEERING C-MATERIALS FOR BIOLOGICAL APPLICATIONS	2017	10.1016/j.msec.2016.11.027	http://dx.doi.org/10.1016/j.msec.2016.11.027
Li, L	Corrosion and biocompatibility improvement of magnesium-based alloys as bone implant materials: a review	REGENERATIVE BIOMATERIALS	2017	10.1093/rb/rbx004	http://dx.doi.org/10.1093/rb/rbx004
Manakari, V	Selective Laser Melting of Magnesium and Magnesium Alloy Powders: A Review	METALS	2017	10.3390/met7010002	http://dx.doi.org/10.3390/met7010002
Liu, LM	The Biological Responses to Magnesium-Based Biodegradable Medical Devices	METALS	2017	10.3390/met7110514	http://dx.doi.org/10.3390/met7110514
Aliyu, AA	A Review of Additive Mixed-Electric Discharge Machining: Current Status and Future Perspectives for Surface Modification of Biomedical Implants	ADVANCES IN MATERIALS SCIENCE AND ENGINEERING	2017	10.1155/2017/8723239	http://dx.doi.org/10.1155/2017/8723239
Zhao, DW	Current status on clinical applications of magnesium-based orthopaedic implants: A review from clinical translational perspective	BIOMATERIALS	2017	10.1016/j.biomaterials.2016.10.017	http://dx.doi.org/10.1016/j.biomaterials.2016.10.017
Kusnierczyk, K	Recent advances in research on magnesium alloys and magnesium-calcium phosphate composites as biodegradable implant materials	JOURNAL OF BIOMATERIALS APPLICATIONS	2017	10.1177/0885328216657271	http://dx.doi.org/10.1177/0885328216657271
Willbold, E	Magnesium alloys: A stony pathway from intensive research to clinical reality. Different test methods and approval-related considerations	JOURNAL OF BIOMEDICAL MATERIALS RESEARCH PART A	2017	10.1002/jbm.a.35893	http://dx.doi.org/10.1002/jbm.a.35893
Jasmawati, N	Mg-based porous metals as cancellous bone analogous material: A review	PROCEEDINGS OF THE INSTITUTION OF MECHANICAL ENGINEERS PART L-JOURNAL OF MATERIALS-DESIGN AND APPLICATIONS	2017	10.1177/1464420715624449	http://dx.doi.org/10.1177/1464420715624449
Haghshenas, M	Mechanical characteristics of biodegradable magnesium matrix composites: A review	JOURNAL OF MAGNESIUM AND ALLOYS	2017	10.1016/j.jma.2017.05.001	http://dx.doi.org/10.1016/j.jma.2017.05.001
Jazayeri, HE	A current overview of materials and strategies for potential use in maxillofacial tissue regeneration	MATERIALS SCIENCE AND ENGINEERING C-MATERIALS FOR BIOLOGICAL APPLICATIONS	2017	10.1016/j.msec.2016.08.055	http://dx.doi.org/10.1016/j.msec.2016.08.055
No, YJ	Doped Calcium Silicate Ceramics: A New Class of Candidates for Synthetic Bone Substitutes	MATERIALS	2017	10.3390/ma10020153	http://dx.doi.org/10.3390/ma10020153
Gao, CD	Bone biomaterials and interactions with stem cells	BONE RESEARCH	2017	10.1038/boneres.2017.59	http://dx.doi.org/10.1038/boneres.2017.59
Liu, Y	Degradable, absorbable or resorbable-what is the best grammatical modifier for an implant that is eventually absorbed by the body?	SCIENCE CHINA-MATERIALS	2017	10.1007/s40843-017-9023-9	http://dx.doi.org/10.1007/s40843-017-9023-9
Yan, Y	Improvement of the mechanical properties and corrosion resistance of biodegradable (beta-Ca-3(PO4)(2)/Mg-Zn composites prepared by powder metallurgy: the adding beta-Ca-3(PO4)(2), hot extrusion and aging treatment	MATERIALS SCIENCE & ENGINEERING C-MATERIALS FOR BIOLOGICAL APPLICATIONS	2017	10.1016/j.msec.2016.12.132	http://dx.doi.org/10.1016/j.msec.2016.12.132
