# Supplementary material for: Mapping knowledge structure and themes trends of biodegradable Mg-based alloy for orthopedic application: A comprehensive bibliometric analysis
Source: Front Bioeng Biotechnol. 2022 Aug 9;10:940700. doi: 10.3389/fbioe.2022.940700 (PMC9395602; doi:10.3389/fbioe.2022.940700)
Supplement: Supplementary file 2 [file Table2.xls]

## Sheet: Sheet1
Table S2:The representative citing and citied journals in dual-map overlay
Left：Citing Journal
Physics, Materials, Chemistry
MATERIALS SCIENCE ENGINEERING C MATERIALS FOR BIOLOGICAL APPLICATIONS
ACTA BIOMATERIALIA
SURFACE & COATINGS TECHNOLOGY
JOURNAL OF THE MECHANICAL BEHAVIOR OF BIOMEDICAL MATERIALS
APPLIED SURFACE SCIENCE
JOURNAL OF ALLOYS AND COMPOUNDS
Molecular, Biology, Immunology
BIOMATERIALS
INTERNATIONAL JOURNAL OF MOLECULAR SCIENCES
Right：Cited Journals
chemistry,materials, physics
MATERIALS SCIENCE ENGINEERING C MATERIALS FOR BIOLOGICAL APPLICATIONS
CORROSION SCIENCE
SURFACE & COATINGS TECHNOLOGY
JOURNAL OF BIOMEDICAL MATERIALS RESEARCH PART A
APPLIED SURFACE SCIENCE
JOURNAL OF ALLOYS AND COMPOUNDS
Molecular,Biology, Genetics
SCIENTIFIC REPORTS
SCIENCE
JOURNAL OF THE ROYAL SOCIETY INTERFACE
Sports，Rehabilitation
BONE
JOURNAL OF BONE AND JOINT SURGERY-AMERICAN VOLUME
JOURNAL OF BONE AND JOINT SURGERY-BRITISH VOLUME
