# Supplementary material for: Mapping knowledge structure and themes trends of biodegradable Mg-based alloy for orthopedic application: A comprehensive bibliometric analysis
Source: Front Bioeng Biotechnol. 2022 Aug 9;10:940700. doi: 10.3389/fbioe.2022.940700 (PMC9395602; doi:10.3389/fbioe.2022.940700)
Supplement: Supplementary file 3 [file Table3.xls]

## Sheet: Sheet1
Table S3:The top 10 articles of biodegradable Mg-based alloy for orthopedic application based on total citations
Rank	Cited Reference	Year	Journal	DOI	Citations(Co-citation)	Total Link Strength	Total Global Citations
1	Staiger MP	2006	biomaterials	doi 10.1016/j.biomaterials.2005.10.003	947	944	3098
2	Witte F	2005	biomaterials	doi 10.1016/j.biomaterials.2004.09.049	743	742	1812
3	Witte F	2008	curr opin solid st m	doi 10.1016/j.cossms.2009.04.001	445	444	1254
4	Li ZJ	2008	biomaterials	doi 10.1016/j.biomaterials.2007.12.021	432	432	1146
5	Witte F	2006	biomaterials	doi 10.1016/j.biomaterials.2005.07.037	424	424	1068
6	Song GL	2007	corros sci	doi 10.1016/j.corsci.2007.01.001	362	362	1207
7	Witte F	2010	acta biomater	doi 10.1016/j.actbio.2010.02.028	352	352	1109
8	Zheng YF	2014	mat sci eng r	doi 10.1016/j.mser.2014.01.001	350	350	1253
9	Zhang SX	2010	acta biomater	doi 10.1016/j.actbio.2009.06.028	309	309	895
10	Gu XN	2009	biomaterials	doi 10.1016/j.biomaterials.2008.10.021	274	273	955
